# Supplementary material for: Development of a prognostic prediction model based on a combined multi-omics analysis of head and neck squamous cell carcinoma cell pyroptosis-related genes
Source: Front Genet. 2022 Sep 29;13:981222. doi: 10.3389/fgene.2022.981222 (PMC9557126; doi:10.3389/fgene.2022.981222)
Supplement: Supplementary file 2 [file Table3.XLSX]

## Sheet: Sheet1
ID	AUC
NLRC4	0.5
IL6	0.512
CASP5	0.513
HMGB1	0.522
PLCG1	0.53
GPX4	0.535
BAX	0.538
ELANE	0.54
CHMP4B	0.558
BAK1	0.559
NLRP6	0.559
TNF	0.573
SCAF11	0.574
NLRP3	0.582
NOD2	0.583
TIRAP	0.597
IRF2	0.6
CASP1	0.615
NOD1	0.615
CHMP6	0.627
CHMP2B	0.64
IL1B	0.643
CASP8	0.644
GSDMC	0.649
IRF1	0.661
CHMP4C	0.668
IL18	0.68
GSDMB	0.68
CASP4	0.681
TP63	0.686
TP53	0.687
IL1A	0.707
CASP9	0.737
AIM2	0.747
NLRP1	0.747
GZMA	0.755
NLRP7	0.762
CHMP7	0.778
CASP6	0.8
PYCARD	0.805
CYCS	0.812
GZMB	0.814
